# Supplementary material for: The complex regulation of competence in Staphylococcus aureus under microaerobic conditions
Source: Commun Biol. 2023 May 12;6:512. doi: 10.1038/s42003-023-04892-1 (PMC10182052; doi:10.1038/s42003-023-04892-1)
Supplement: Supplementary file 4 — Supplementary Data [file 42003_2023_4892_MOESM4_ESM.xlsx]

## Sheet: Fig. 1a
	OD600nm - Dilutions
Time (hours)	10-5	10-4	10-3	10-2
16	0.4	1.04	1.68	2.32
16.5	0.52	1.16	1.88	2.32
17	0.8	1.32	2.16	2.36
17.5	1.04	1.44	2.2	2.36
18	1.08	1.56	2.24	2.36
18.5	1.28	1.76	2.32	2.36
19	1.44	1.96	2.36	2.36
19.5	1.72	2.2	2.4	2.4
20	1.92	2.4	2.48	2.48
20.5	2.12	2.52	2.56	2.64
21	2.32	2.68	2.76	2.68
21.5	2.4	2.8	2.76	2.64

## Sheet: Fig. 1b
	% of GFP-expressing cells - Dilutions
Time (hours)	10-5	10-4	10-3	10-2
16	0.18	0.38	11.64	51.51
16.5	0.16	0.31	19.56	75.54
17	0.17	0.42	10.89	80.33
17.5	0.15	0.39	53.98	85.88
18	0.11	0.51	33.5	75.65
18.5	0.21	1.65	58.52	59.9
19	0.25	8.01	71.28	69.24
19.5	0.29	16.34	69.54	75.92
20	0.73	49.46	81.8	67.52
20.5	2.32	72.21	76.24	60.97
21	17.79	81.46	77.12	70.66
21.5	56.59	87.36	88.04	72.74

## Sheet: Fig. 1c
		wt				GA				sigH				K1				K2				srrA
	Donor DNA	plasmid		chromo		plasmid		chromo		plasmid		chromo		plasmid		chromo		plasmid		chromo		plasmid		chromo
	Transformation efficiencies	1.08e-07		6.34e-07		1e-10		1e-10		1e-10		1e-10		1e-10		1e-10		1.05e-08		3.4e-06		1.34e-09		8e-10
		1.67e-07		2.1e-06		1e-10		1e-10		1e-10		1e-10		1e-10		1e-10		8.6e-08		2.7e-06		1.52e-08		4.7e-07
		1.1e-07		1.16e-05		1e-10		1e-10		1e-10		1e-10		1e-10		1e-10		1.7e-08		3.2e-06		3.58e-08		4.21e-07
		2.42e-07		2.4e-06		1e-10		1e-10		1e-10		1e-10		1e-10		1e-10		7.9e-08		3.1e-06		1.1e-08		8e-09
		2.3e-07		2.44e-06		1e-10		1e-10		1e-10		1e-10		1e-10		1e-10		9.5e-09		2.5e-06		3e-10		9e-08
		1.3e-07		2.65e-06														3e-08		2.2e-06		2e-09		3e-07
				1.08e-05
										wt	∆GA	∆sigH	∆K1	∆K2	∆srrA
								plasmide	mean	1.645e-07	1e-10	1e-10	1e-10	3.86667e-08	1.094e-08
									SD	5.94231e-08	0	0	0	3.48018e-08	1.35754e-08
								chromo	mean	4.66057e-06	1e-10	1e-10	1e-10	2.85e-06	2.14967e-07
									SD	4.5222e-06	0	0	0	4.59347e-07	2.09304e-07

## Sheet: Fig. 1d
		WT (N315)	RN4220	USA300	NL10	NL27	NL36
	Transformation efficiencies (chromosomal DNA)	6.34e-07	1.06e-05	3.1e-08	4.85e-07	9.8e-08	2.35e-07
		2.1e-06	8.03e-05	2e-08	5.5e-07	1.6e-07	1.59e-07
		1.16e-05	0.000192	1.2e-07	1.11e-06	2.05e-07	1.25e-07
		2.4e-06	0.000107	1.68e-07	2.2e-07	1.94e-07	3.8e-08
		2.44e-06	0.000107	1.15e-08	5.5e-07	1.31e-08	6.08e-08
		2.65e-06	8.28e-05
		1.08e-05
	mean	4.66057e-06	9.66167e-05	7.01e-08	5.83e-07	1.3402e-07	1.2356e-07
	SD	4.5222e-06	5.85997e-05	6.99057e-08	3.2453e-07	7.94195e-08	7.89561e-08

## Sheet: Fig 2A-PcomG
PcomGA
		% of GFP-expressing cells
		wt	∆sigH	∆K1	∆K2
		65.15	0.025	0.03	49.3
		54.61	0.22	0	47.8
		45.98	0.23	0.67	58.32
		42.69	0.36	0.33	75.33
		57.19	0.23	0.65	59
		59.28		0
		67.94		0.07
		41.5		0.06
		43.56		0.18
		51.99		0.06
		75.21
		51.99
		39.21
		52.96
		50.84
		28.21
		46.3
		51.36
		50.29
		42.81
	mean	50.9535	0.213	0.205	57.95
	SD	10.7288	0.119979	0.259369	10.9676

## Sheet: Fig 2B-Pssb
Pssb
		% of GFP-expressing cells
		wt	∆sigH	∆K1	∆K2
		40.03	41.13	0.19	41.63
		45.21	52.15	0.21	48.64
		70.84	82.92	0.48	67.79
		82.53	78.88	0.31	80.8
		78.46	76.48	0.09	83.14
		82	81.63	0.01	83.3
		78.82	96.11	0.08	83.74
		59.38	90.63	0.08	83
		81.04	81.47
		91.14	46.7
		92.49	66.25
		80.45	79.1
		80.49	71.11
		81.56
		81.08
		72.75
		85.52
		70.88
		85.47
		71.02
	mean	75.558	72.6585	0.18125	71.505
	SD	13.5696	16.741	0.153478	17.204

## Sheet: FIg 2C-PcomC
PcomC
		% of GFP-expressing cells
		wt	∆sigH	∆K1	∆K2
		34.78	42.06	1.71	36.56
		26.42	36.44	1.89	32.87
		48.7	38.24	1.31	43.9
		21.64	21.8	1.06	12.88
		31.47	41.73	0.14	31
	mean	32.602	36.054	1.222	31.442
	SD	10.2902	8.31254	0.687219	11.4911

## Sheet: Fig 2D-PcomF
PcomF
		% of GFP-expressing cells
		wt	∆sigH	∆K1	∆K2
		36.85	4.3	0.33	34.06
		41.36	30.28	0.12	46.37
		37.6	32.34	0.25	46.56
		38.42	29.38	0.16	50.38
		21.83	14	0.03	21.05
		23.31	14.42	0.01	21.44
		18.65	13.6		15.69
		41.34	29.46
		34.05	24.08
	mean	32.6011	21.3178	0.15	33.65
	SD	8.86751	9.9438	0.124419	14.3697

## Sheet: Fig. 4a-PcomG
PcomGA		% of GFP-expressing cells
		wt	∆srrA	∆nreC	∆airR
		65.15	7.77	62.02	54.35
		54.61	9.84	56.62	60.8
		45.98	7.85	47.33	29.61
		42.69	6.15	50.97	42.79
		57.19	8.77	29.88	53.71
		59.28	3.58
		67.94	12.3
		41.5	1.58
		43.56	1.98
		51.99
		75.21
		51.99
		39.21
		52.96
		50.84
		28.21
		46.3
		51.36
		50.29
		42.81
	mean	50.9535	6.64667	49.364	48.252
	SD	10.7288	3.64822	12.2389	12.2657

## Sheet: Fig. 4b-Pssb
Pssb		% of GFP-expressing cells
		wt	∆srrA	∆sigH	∆srrA, ∆sigH
		40.03	63.77	81.63	65.22
		45.21	51.5	96.11	56.49
		70.84	45.32	90.63	50.43
		82.53	71.38	81.47	74.69
		78.46	52.03	46.7	65.36
		82	61.01	66.25	60.86
		78.82	65.84	79.1	76.62
		59.38	71.52	71.11	74.88
		81.04	79.18	41.13
		91.14	71.65	52.15
		92.49	70.13	82.92
		80.45	67.69	78.88
		80.49	57.75	76.48
		81.56	23.65
		81.08
		72.75
		85.52
		70.88
		85.47
		71.02
	mean	75.558	60.8871	72.6585	65.5687
	SD	13.5696	14.2601	16.741	9.45644

[truncated: 1 more sheets: Fig. 5]
